# Supplementary material for: Integrated Transcriptomic and Metabolomic Analyses Reveal the Effects of Grafting on Special Metabolites of Acanthopanax senticosus Leaves
Source: Molecules. 2023 Jun 20;28(12):4877. doi: 10.3390/molecules28124877 (PMC10301833; doi:10.3390/molecules28124877)
Supplement: Supplementary file 1 [file molecules-28-04877-s001.zip]

Archive with 1 entries (1 files):
- molecules-2406601-supplementary.pdf
